# Supplementary material for: Fabrication of Oxygen Vacancy-Rich WO3 Porous Thin Film by Sputter Deposition for Ultrasensitive Mustard-Gas Simulants Sensor
Source: Sensors (Basel). 2025 May 12;25(10):3049. doi: 10.3390/s25103049 (PMC12115028; doi:10.3390/s25103049)
Supplement: Supplementary file 1 [file sensors-25-03049-s001.zip]

Archive with 1 entries (1 files):
- sensors-3595320-supplementary.pdf
